# Supplementary material for: Expression of Anion Exchanger 1 (AE1) and Its Potential Involvement in Human Granulosa Cell Physiology: An In Vitro Pilot Study
Source: Biomolecules. 2026 Jul 9;16(7):1004. doi: 10.3390/biom16071004 (PMC13407237; doi:10.3390/biom16071004)
Supplement: Supplementary file 1 [file biomolecules-16-01004-s001.zip]

Archive with 1 entries (1 files):
- biomolecules-4370572-supplementary.pdf
